# Supplementary material for: But they move! Vicariance and dispersal in southern South America: Using two methods to reconstruct the biogeography of a clade of lizards endemic to South America
Source: PLoS One. 2018 Sep 5;13(9):e0202339. doi: 10.1371/journal.pone.0202339 (PMC6124713; doi:10.1371/journal.pone.0202339)
Supplement: S1 Table — (XLSX) [file pone.0202339.s001.xlsx]

## Sheet: Hoja1
Phymaturus indistinctus	>DQ237649.1	LJAMM2393		cytb
Phymaturus palluma	>KT203834.1	MCN 3627		cytb
Phymaturus denotatus	>KT203833.1	MCN 3160		cytb
Phymaturus paihuanense	>KT203832.1	SSUC-Re 0426		cytb
Phymaturus sp. fia	>KT203831.1			cytb
Phymaturus damasense	>KT203830.1	MNHN 4782		cytb
Phymaturus bibronii	>KT203829.1	SSUC-Re 0429		cytb
Phymaturus antofagastensis	>KT203828.1	MACN 44599		cytb
Phymaturus williamsi	>KT203827.1	MCN 2812		cytb
Phymaturus aguedae	>KT203826.1	SSUC-Re 588		cytb
Phymaturus sp. 11	>JX969059.1	LJAMM-CNP 3408		cytb
Phymaturus sp. 21	>JX969058.1	isolate LJAMM-CNP 3234		cytb
Phymaturus sp. 20	>JX969057.1	LJAMM-CNP 6543		cytb
Phymaturus sp. 19	>JX969056.1	LJAMM-CNP 5541		cytb
Phymaturus sp. 18	>JX969055.1	LJAMM-CNP 5549		cytb
Phymaturus sp. 17	>JX969054.1	LJAMM-CNP 8916		cytb
Phymaturus sp. 16	>JX969053.1	LJAMM-CNP 5379		cytb
Phymaturus sp. 15	>JX969052.1	LJAMM-CNP 8190		cytb
Phymaturus sp. 14	>JX969051.1	LJAMM-CNP 3459		cytb
Phymaturus sp. 13	>JX969050.1	LJAMM-CNP 3507		cytb
Phymaturus sitesi	>JX969049.1	LJAMM-CNP 10367		cytb
Phymaturus sp. 12	>JX969048.1	LJAMM-CNP 7975		cytb
Phymaturus delheyi	>JX969047.1	LJAMM-CNP 5221		cytb
Phymaturus sp. 22	>JX969046.1	LJAMM-CNP 6257		cytb
Phymaturus felixi	>JX969043.1	LJAMM-CNP 3717		cytb
Phymaturus zapalensis	>JX969042.1	LJAMM-CNP 8067		cytb
Phymaturus tenebrosus	>JX969041.1	LJAMM-CNP 5426		cytb
Phymaturus spurcus	>JX969040.1	LJAMM-CNP 3586		cytb
Phymaturus spectabilis	>JX969039.1	LJAMM-CNP 3600		cytb
Phymaturus somuncurensis	>JX969038.1	LJAMM-CNP 4453		cytb
Phymaturus payuniae	>JX969037.1	LJAMM-CNP 4437		cytb
Phymaturus patagonicus	>JX969036.1	LJAMM-CNP 3205		cytb
Phymaturus nevadoi	>JX969035.1	LJAMM-CNP 4431		cytb
Phymaturus manuelae	>JX969034.1	LJAMM-CNP 5448		cytb
Phymaturus excelsus	>JX969032.1	LJAMM-CNP 2265		cytb
Phymaturus ceii	>JX969031.1	LJAMM-CNP 1584		cytb
Phymaturus calcogaster	>JX969030.1	LJAMM-CNP 6856		cytb
Phymaturus etheridgei	>JX969029.1	LJAMM-CNP 5897		cytb
Phymaturus sp. 10	>JX969028.1	LJAMM-CNP 7900		cytb
Phymaturus sp. 9	>JX969027.1	LJAMM-CNP 5222		cytb
Phymaturus sp. 8	>JX969026.1	LJAMM-CNP 6175		cytb
Phymaturus sp. 7	>JX969025.1	LJAMM-CNP 10560		cytb
Phymaturus sp. 6	>JX969024.1	LJAMM-CNP 5260		cytb
Phymaturus sp. 5	>JX969023.1	LJAMM-CNP 5285		cytb
Phymaturus sp. 4	>JX969022.1	LJAMM-CNP 5314		cytb
Phymaturus sp. 3	>JX969021.1	LJAMM-CNP 5390		cytb
Phymaturus sp. 2	>JX969020.1	LJAMM-CNP 3442		cytb
Phymaturus extrilidus	>JX969019.1	LJAMM-CNP 538		cytb
Phymaturus querque	>JX969018.1	LJAMM-CNP 8060		cytb
Phymaturus sp. 1	>JX969017.1	LJAMM-CNP 5190		cytb
Phymaturus vociferator	>JX969016.1	LJAMM-CNP 3432		cytb
Phymaturus roigorum	>JX969014.1	LJAMM-CNP 4434		cytb
Phymaturus punae	>JX969013.1	LJAMM-CNP 2699		cytb
Phymaturus mallimaccii	>JX969011.1	LJAMM-CNP 2035		cytb
Phymaturus dorsimaculatus	>JX969010.1	LJAMM-CNP 983		cytb
Phymaturus laurenti	>JX969009.1	LJAMM-CNP 5857		cytb
Phymaturus videlai	>JX949166.1	LJAMM-CNP 9086		cytb
Phymaturus verdugo	>JX948976.1	LJAMM-CNP 5793		cytb
Liolaemus petrophilus	>AY367812.1	LJAMMfn362		cytb
Liolaemus lineomaculatus	>DQ237727.1	SDSU4268		cytb
Liolaemus kingii	>DQ237489.1	LJAMM3040		cytb
Liolaemus eleodori	>KF968850.1	LJAMMCNP 2709		cytb
Liolaemus darwinii	>KF968846.1	LJAMMCNP 10391		cytb
Liolaemus archeforus	>JF272765.1	LJAMM-CNP 9240		cytb
Liolaemus buergeri	>AY850636.1	JCO913		cytb
Phymaturus sp. gua	>KT203844.1			12s
Phymaturus damasense	>KT203843.1	MNHN 4782		12s
Phymaturus antofagastensis	>KT203842.1	MACN 44599		12s
Phymaturus paihuanense	>KT203841.1	SSUC-Re 0426		12s
Phymaturus bibronii	>KT203840.1	SSUC-Re 0429		12s
Phymaturus palluma	>KT203839.1	MCN 3613		12s
Phymaturus denotatus	>KT203838.1	MCN 3160		12s
Phymaturus williamsi	>KT203837.1	MCN 2812		12s
Phymaturus sp. fia	>KT203836.1			12s
Phymaturus aguedae	>KT203835.1	SSUC-Re 588		12s
Phymaturus sp. 11	>JX969110.1	LJAMM-CNP 3408		12s
Phymaturus sp. 21	>JX969109.1	LJAMM-CNP 3234		12s
Phymaturus sp. 20	>JX969108.1	LJAMM-CNP 6543		12s
Phymaturus sp. 19	>JX969107.1	LJAMM-CNP 5541		12s
Phymaturus sp. 18	>JX969106.1	LJAMM-CNP 5549		12s
Phymaturus sp. 17	>JX969105.1	LJAMM-CNP 8916		12s
Phymaturus sp. 16	>JX969104.1	LJAMM-CNP 5379		12s
Phymaturus sp. 15	>JX969103.1	LJAMM-CNP 8190		12s
Phymaturus sp. 14	>JX969102.1	LJAMM-CNP 3459		12s
Phymaturus sp. 13	>JX969101.1	LJAMM-CNP 3507		12s
Phymaturus sitesi	>JX969100.1	LJAMM-CNP 10367		12s
Phymaturus sp. 12	>JX969099.1	LJAMM-CNP 7975		12s
Phymaturus delheyi	>JX969098.1	LJAMM-CNP 5221		12s
Phymaturus sp. 22	>JX969097.1	LJAMM-CNP 6257		12s
Phymaturus felixi	>JX969094.1	LJAMM-CNP 3717		12s
Phymaturus zapalensis	>JX969093.1	LJAMM-CNP 8067		12s
Phymaturus tenebrosus	>JX969092.1	LJAMM-CNP 5426		12s
Phymaturus spurcus	>JX969091.1	LJAMM-CNP 3586		12s
Phymaturus spectabilis	>JX969090.1	LJAMM-CNP 3600		12s
Phymaturus somuncurensis	>JX969089.1	LJAMM-CNP 4453		12s
Phymaturus payuniae	>JX969088.1	LJAMM-CNP 4437		12s
Phymaturus patagonicus	>JX969087.1	LJAMM-CNP 3205		12s
Phymaturus nevadoi	>JX969086.1	LJAMM-CNP 4431		12s
Phymaturus manuelae	>JX969085.1	LJAMM-CNP 5448		12s
Phymaturus excelsus	>JX969083.1	LJAMM-CNP 2265		12s
Phymaturus ceii	>JX969082.1	LJAMM-CNP 1584		12s
Phymaturus calcogaster	>JX969081.1	LJAMM-CNP 6856		12s
Phymaturus etheridgei	>JX969080.1	LJAMM-CNP 5897		12s
Phymaturus sp. 10	>JX969079.1	LJAMM-CNP 7900		12s
Phymaturus sp. 9	>JX969078.1	LJAMM-CNP 5222		12s
Phymaturus sp. 8	>JX969077.1	LJAMM-CNP 6175		12s
Phymaturus sp. 7	>JX969076.1	LJAMM-CNP 10560		12s
Phymaturus sp. 6	>JX969075.1	LJAMM-CNP 5260		12s
Phymaturus sp. 5	>JX969074.1	LJAMM-CNP 5285		12s
Phymaturus sp. 4	>JX969073.1	LJAMM-CNP 5314		12s
Phymaturus sp. 3	>JX969072.1	LJAMM-CNP 5390		12s
Phymaturus sp. 2	>JX969071.1	LJAMM-CNP 3442		12s
Phymaturus extrilidus	>JX969070.1	LJAMM-CNP 538		12s
Phymaturus querque	>JX969069.1	LJAMM-CNP 8060		12s
Phymaturus sp. 1	>JX969068.1	LJAMM-CNP 5190		12s
Phymaturus vociferator	>JX969067.1	LJAMM-CNP 3432		12s
Phymaturus verdugo	>JX969066.1	LJAMM-CNP 5793		12s
Phymaturus roigorum	>JX969065.1	LJAMM-CNP 4434		12s
Phymaturus punae	>JX969064.1	LJAMM-CNP 2699		12s
Phymaturus mallimaccii	>JX969062.1	LJAMM-CNP 2035		12s
Phymaturus dorsimaculatus	>JX969061.1	LJAMM-CNP 983		12s
Phymaturus laurenti	>JX969060.1	LJAMM-CNP 5857		12s
Phymaturus indistinctus	>DQ237529.1	LJAMM2393		12s
Liolaemus archeforus	>KF969003.1	LJAMMCNP 9238		12s
Liolaemus kingii	>KF969054.1	LJAMMCNP 9776		12s
Liolaemus lineomaculatus	>JF272811.1	LJAMM-CNP 7470		12s
Liolaemus petrophilus	>MG660050.1	LJAMM-CNP 11224		12s
Liolaemus buergeri	>KJ494007.1	LJAMM-CNP 14167		12s
Liolaemus eleodori	>KF969034.1	LJAMMCNP 2709		12s
Liolaemus darwinii	>KF969029.1	LJAMMCNP 10391		12s
